# Supplementary material for: The lineage stability and suppressive program of regulatory T cells require protein O-GlcNAcylation
Source: Nat Commun. 2019 Jan 21;10:354. doi: 10.1038/s41467-019-08300-3 (PMC6341091; doi:10.1038/s41467-019-08300-3)
Supplement: Supplementary file 4 — Supplementary Data 1 [file 41467_2019_8300_MOESM4_ESM.xlsx]

## Sheet: FM-FOXP3
m/z	z	ppm	DB Peptide	Note	Peptide	Protein Mods	Fraction	RT	Score	Expect	Protein Name
802.411	3	0.26	LISEEDLAEQKLISEEDLK	Linker region	LISEEDLAEQKLIS(HexNAc)EEDLK	HexNAc@49=56	Z20180808-03_FTMSms2EThcd	68.279	68	6.4e-09	FM-FOXP3
709.383	3	-0.18	LAAAGPLENSSIDLISVPR	Linker region	LAAAGPLENS(HexNAc)SIDLISVPR	HexNAc@64=13	Z20180808-03_FTMSms2EThcd	81.509	55.3	3.2e-12	FM-FOXP3
709.383	3	0.097	LAAAGPLENSSIDLISVPR	Linker region	LAAAGPLENSS(HexNAc)IDLISVPR	HexNAc@65=6	Z20180808-03_FTMSms2EThcd	78.087	54.7	6.5e-10	FM-FOXP3
914.742	4	0.18	RSAAAIAMPNPRPAKPMAPSLALGPSPGVLPSWK	Linker region	RS(HexNAc)AAAIAM(Oxidation)PNPRPAKPMAPSLALGPSPGVLPSWK	HexNAc@75=111;Oxidation@81=33	Z20180808-03_FTMSms2EThcd	81.95	65.8	2.5e-16	FM-FOXP3
914.742	4	0.73	RSAAAIAMPNPRPAKPMAPSLALGPSPGVLPSWK	Linker region	RS(HexNAc)AAAIAMPNPRPAKPM(Oxidation)APSLALGPSPGVLPSWK	HexNAc@75=103;Oxidation@90=42	Z20180808-03_FTMSms2EThcd	85.283	67.6	1.1e-15	FM-FOXP3
910.744	4	0.76	RSAAAIAMPNPRPAKPMAPSLALGPSPGVLPSWK	Linker region	RS(HexNAc)AAAIAMPNPRPAKPMAPSLALGPSPGVLPSWK	HexNAc@75=93	Z20180808-03_FTMSms2EThcd	86.739	86.2	1.7e-17	FM-FOXP3
808.242	5	-0.2	RSAAAIAMPNPRPAKPMAPSLALGPSPGVLPSWKTAPK	Linker region	RS(HexNAc)AAAIAMPNPRPAKPMAPSLALGPSPGVLPSWKTAPK	HexNAc@75=108	Z20180808-03_FTMSms2EThcd	86.93	62.8	2.5e-13	FM-FOXP3
620.566	4	-0.22	TAPKGSELLGTRGSGGPFQGR	S33,T38	TAPKGS(HexNAc)ELLGT(HexNAc)RGSGGPFQGR	HexNAc@113=20;HexNAc@118=22	Z20180808-03_FTMSms2EThcd	49.508	70.3	2.6e-11	FM-FOXP3
478.259	3	-0.39	TAPKGSELLGTR	T38	TAPKGSELLGT(HexNAc)R	HexNAc@118=54	Z20180808-03_FTMSms2EThcd	38.3	46.6	1e-08	FM-FOXP3
569.795	4	-1.2	TAPKGSELLGTRGSGGPFQGR	T38	TAPKGSELLGT(HexNAc)RGSGGPFQGR	HexNAc@118=20	Z20180808-03_FTMSms2EThcd	50.784	91.5	2.2e-11	FM-FOXP3
694.675	3	0.45	GSELLGTRGSGGPFQGR	S33,T38	GS(HexNAc)ELLGT(HexNAc)RGSGGPFQGR	HexNAc@113=70;HexNAc@118=26	Z20180808-03_FTMSms2EThcd	49.908	60.6	6e-08	FM-FOXP3
626.982	3	0.38	GSELLGTRGSGGPFQGR	T38	GSELLGT(HexNAc)RGSGGPFQGR	HexNAc@118=27	Z20180808-03_FTMSms2EThcd	70.472	60.9	8.5e-09	FM-FOXP3
1367.38	3	1.6	DLRSGAHTSSSLNPLPPSQLQLPTVPLVMVAPSGAR	S57,S58	DLRSGAHTS(HexNAc)S(HexNAc)SLNPLPPSQLQLPTVPLVMVAPSGAR	HexNAc@137=9;HexNAc@138=9	Z20180808-03_FTMSms2EThcd	91.673	61.8	9.8e-17	FM-FOXP3
1299.69	3	-0.75	DLRSGAHTSSSLNPLPPSQLQLPTVPLVMVAPSGAR	S57	DLRSGAHTS(HexNAc)SSLNPLPPSQLQLPTVPLVMVAPSGAR	HexNAc@137=7	Z20180808-03_FTMSms2EThcd	91.849	66.4	7.7e-15	FM-FOXP3
929.737	4	0.93	SGAHTSSSLNPLPPSQLQLPTVPLVMVAPSGAR	S57,S59	SGAHTS(HexNAc)SS(HexNAc)LNPLPPSQLQLPTVPLVMVAPSGAR	HexNAc@137=7;HexNAc@139=7	Z20180808-03_FTMSms2EThcd	90.827	71.5	2.1e-14	FM-FOXP3
1239.31	3	-1.6	SGAHTSSSLNPLPPSQLQLPTVPLVMVAPSGAR	S57,T72	SGAHTS(HexNAc)SSLNPLPPSQLQLPT(HexNAc)VPLVMVAPSGAR	HexNAc@137=7;HexNAc@152=7	Z20180808-03_FTMSms2EThcd	90.724	49.6	1.3e-09	FM-FOXP3
882.965	4	0.31	SGAHTSSSLNPLPPSQLQLPTVPLVMVAPSGAR	S57	SGAHTS(HexNAc)SSLNPLPPSQLQLPTVPLVM(Oxidation)VAPSGAR	HexNAc@137=7;Oxidation@157	Z20180808-03_FTMSms2EThcd	90.661	60.3	8.2e-12	FM-FOXP3
878.966	4	0.58	SGAHTSSSLNPLPPSQLQLPTVPLVMVAPSGAR	S57	SGAHTS(HexNAc)SSLNPLPPSQLQLPTVPLVMVAPSGAR	HexNAc@137=6	Z20180808-03_FTMSms2EThcd	91.023	89.6	5.6e-16	FM-FOXP3
541.609	3	-0.41	MALAKAPSVASMDK	S270	MALAKAPS(HexNAc)VASMDK	HexNAc@350=18	Z20180808-03_FTMSms2EThcd	48.805	46.3	6.1e-10	FM-FOXP3
541.61	3	1.3	MALAKAPSVASMDK	S273	MALAKAPSVAS(HexNAc)MDK	HexNAc@353=13	Z20180808-03_FTMSms2EThcd	49.962	56	8.7e-08	FM-FOXP3
1036.25	4	0.41	MALAKAPSVASMDKSSCCIVATSTQGSVLPAWSAPR	S285,T286	MALAKAPSVASMDKSSC(Carbamidomethyl)C(Carbamidomethyl)IVATS(HexNAc)T(HexNAc)QGSVLPAWSAPR	HexNAc@365=7;HexNAc@366=12	Z20180808-03_FTMSms2EThcd	91.498	85.7	1.7e-18	FM-FOXP3
1147.54	3	-1.1	APSVASMDKSSCCIVATSTQGSVLPAWSAPR	S285	APSVASM(Oxidation)DKSSC(Carbamidomethyl)C(Carbamidomethyl)IVATS(HexNAc)TQGSVLPAWSAPR	Oxidation@354;HexNAc@365=7	Z20180808-03_FTMSms2EThcd	74.896	48.9	2.2e-13	FM-FOXP3
904.76	3	0.99	LISEEDLAANDILDYKDDDDKV	Myc-DDK	LIS(HexNAc)EEDLAANDILDYKDDDDKV	HexNAc@521=124	Z20180808-03_FTMSms2EThcd	90.384	62.4	2.5e-14	FM-FOXP3
3xFlag/2xMyc-FOXP3-Myc/DDK:
[Red: 3xFlag/2xMyc; Green: Myc-DDK; Mouse FOXP3; Covered region]
MDYKDHDGDYKDHDIDYKDDDDKLGENLYFQGAQKLISEEDLAEQKLISEEDLKLAAAGPLENSSIDLISVPRRSAAAIA
MPNPRPAKPMAPSLALGPSPGVLPSWKTAPKGSELLGTRGSGGPFQGRDLRSGAHTSSSLNPLPPSQLQLPTVPLVMVAP
SGARLGPSPHLQALLQDRPHFMHQLSTVDAHAQTPVLQVRPLDNPAMISLPPPSAATGVFSLKARPGLPPGINVASLEWV
SREPALLCTFPRSGTPRKDSNLLAAPQGSYPLLANGVCKWPGCEKVFEEPEEFLKHCQADHLLDEKGKAQCLLQREVVQS
LEQQLELEKEKLGAMQAHLAGKMALAKAPSVASMDKSSCCIVATSTQGSVLPAWSAPREAPDGGLFAVRRHLWGSHGNSS
FPEFFHNMDYFKYHNMRPPFTYATLIRWAILEAPERQRTLNEIYHWFTRMFAYFRNHPATWKNAIRHNLSLHKCFVRVES
EKGAVWTVDEFEFRKKRSQRPNKCSNPCPTRTRPLEQKLISEEDLAANDILDYKDDDDKV
